# Supplementary material for: Tracing ALS Degeneration: Insights from Spinal Cord and Cortex Transcriptomes
Source: Genes (Basel). 2024 Nov 2;15(11):1431. doi: 10.3390/genes15111431 (PMC11593627; doi:10.3390/genes15111431)
Supplement: Supplementary file 1 [file genes-15-01431-s001.zip]

Archive with 1 entries (1 files):
- genes-3281754-supplementary.pdf
